# Supplementary material for: Facial expression recognition using visible and IR by early fusion of deep learning with attention mechanism
Source: PeerJ Comput Sci. 2025 Mar 12;11:e2676. doi: 10.7717/peerj-cs.2676 (PMC11935750; doi:10.7717/peerj-cs.2676)
Supplement: Supplemental Information 1 [file peerj-cs-11-2676-s001.zip]

Archive with 3 entries (3 files):
- Code/ir-code.ipynb
- Code/vis-code.ipynb
- Code/vis-ir-code.py
