# Supplementary material for: Facial expression recognition using visible and IR by early fusion of deep learning with attention mechanism
Source: PeerJ Comput Sci. 2025 Mar 12;11:e2676. doi: 10.7717/peerj-cs.2676 (PMC11935750; doi:10.7717/peerj-cs.2676)
Supplement: Supplemental Information 1 [file peerj-cs-11-2676-s001.zip › Code/ir-code.ipynb]

# %% [code]
import torch
import torch.optim as optim
import torch.nn.functional as F
import torch.nn as nn
import torch.backends.cudnn as cudnn
from torchvision import models, datasets
import torchvision.transforms.v2 as T
from torch.utils.data import DataLoader

import shutil
import numpy as np
import matplotlib.pyplot as plt
from PIL import Image
from tqdm import tqdm
from pathlib import Path
from sklearn.metrics import accuracy_score, ConfusionMatrixDisplay, recall_score, precision_score, f1_score

# %% [code]
def train_fn(model, train_loader, optimizer, criterion, device="cuda"):
    model.train()
    training_run_loss = 0.0
    train_running_correct = 0

    m = len(train_loader.dataset)
    for i, data in tqdm(enumerate(train_loader), total=int(m/train_loader.batch_size)):
        image, label = data
        image = image.to(device)
        label = label.to(device)

        output = model(image)
        loss = criterion(output, label)

        training_run_loss += loss.item()
        _, preds = torch.max(output.data, 1)
        train_running_correct += (preds == label).sum().item()

        optimizer.zero_grad()
        loss.backward()
        optimizer.step()

        del image, label, output, preds
        torch.cuda.empty_cache()

    train_loss = training_run_loss / m
    train_accuracy = train_running_correct / m
    return train_loss, train_accuracy


def validation_fn(model, valid_loader, criterion, device="cuda"):
    model.eval()
    val_running_loss = 0.0
    val_running_correct = 0

    m = len(valid_loader.dataset)
    with torch.no_grad():
        for i,data in tqdm(enumerate(valid_loader), total=int(m/valid_loader.batch_size)):
            image, label = data
            image = image.to(device)
            label = label.to(device)

            output = model(image)
            loss = criterion(output, label)

            val_running_loss += loss.item()
            _, preds = torch.max(output.data, 1)
            val_running_correct += (preds == label).sum().item()

            del image, label, output, preds
            torch.cuda.empty_cache()

        val_loss = val_running_loss / m
        val_accuracy = val_running_correct / m
        return val_loss, val_accuracy


def plot_confusion_matrix(y_t, y_p, cmap=plt.cm.Blues, title="Confusion Matrix",
                          disp_labels=None, normalize: str=None,
            ax=None, cbar=True):
    """ visualize confusion matrix """
    if ax is None:
        fig, ax = plt.subplots(1, 1, figsize=(5, 4))

    # display Confusion Matrix
    ConfusionMatrixDisplay.from_predictions(y_t, y_p, cmap=cmap, ax=ax,
                                            display_labels=disp_labels, colorbar=cbar,
                                            xticks_rotation=45, normalize=normalize);

    plt.title(title)
    plt.xlabel("Prediction")
    plt.ylabel("Actual")


def plot_vals(train_vals: list, valid_vals: list, val: str="Loss"):
    epoch_count = range(1, len(train_vals) + 1)
    fig = plt.figure(figsize=(8,8))
    plt.plot(epoch_count, train_vals, 'g', label=f'training {val}')
    plt.plot(epoch_count, valid_vals, 'b', label=f'validation {val}')
    plt.title(f'Training and Validation {val}')
    plt.xlabel('Epochs')
    plt.ylabel(f'{val}')
    plt.legend()
    return fig


# %% [code]
cudnn.benchmark = True
DEVICE = torch.device("cuda" if torch.cuda.is_available() else "cpu")
print(DEVICE)

# %% [code]
dir_train = 'C:/Users/Owner/Desktop/Single-modal- VIRI/tran_val_test/IR/train/'
dir_val = 'C:/Users/Owner/Desktop/Single-modal- VIRI/tran_val_test/IR/val/'

# %% [code]
# augmentation
def augment_data(img_path: Path, transforms_list: list, save_dir: str="") -> None:
    """ augment image and save to directory """
    image = Image.open(img_path).convert("RGB")
    # label
    label = img_path.parent.name
    # name
    img_name = img_path.stem

    # save original image
    save_name = Path(save_dir, label, f"{img_name}.JPG")
    image.save(save_name)
    
    # apply transforms
    for transform, count, name in transforms_list:
        for k in range(count):
            t_img = transform(image)
            save_name_as = Path(save_name.parent, f"{img_name}_{name}_{k+1}.JPG")
            t_img.save(save_name_as)

 
# aug_transforms is a list of the augmentations to be carried out, of the format: (T.Transform, number of times to apply transform, name of transform to append to original file)
aug_transforms = [
        (T.RandomRotation(20), 5, "rotation"),
        (T.RandomZoomOut(fill=123, p=1, side_range=(1, 1.5)), 5, "zoom"),
        (T.RandomPerspective(distortion_scale=0.5, p=1), 5, "distortion"),
        (T.RandomAffine(degrees=20, shear=0.2), 5, "shear"),
        (T.RandomHorizontalFlip(p=1), 5, "hflip"),
    ]

# create a new directory to save the augmented train data
dir_train_aug = Path(f"C:/Users/Owner/Desktop/Single-modal- VIRI/IR/train_aug_images/")
if dir_train_aug.exists():
    shutil.rmtree(dir_train_aug)

# create sub-directories
for i in ["Surprise", "Angry", "Neutral", "Sad", "Happy"]:
    Path(dir_train_aug, i).mkdir(parents=True)

# augment
images = [i for i in Path(dir_train).rglob("*.JPG")]
for img_path in tqdm(images):
    augment_data(img_path, aug_transforms, save_dir=dir_train_aug)

# %% [code]
# train distribution before augmentation
for i in Path(dir_train).iterdir():
    x = len([j for j in i.glob("*.JPG")])
    print(f"{i.name}: {x}")

# %% [code]
# train distribution after augmentation
for i in Path(dir_train_aug).iterdir():
    x = len([j for j in i.glob("*.JPG")])
    print(f"{i.name}: {x}")

# %% [code]
# validation
for i in Path(dir_val).iterdir():
    x = len([j for j in i.glob("*.JPG")])
    print(f"{i.name}: {x}")


# %% [code]
data_transforms = T.Compose([
    T.PILToTensor(),
    T.ConvertImageDtype(torch.float),
    T.Resize((224,224), antialias=True),
])

# data
train_data = datasets.ImageFolder(root=dir_train_aug, transform=data_transforms)
val_data = datasets.ImageFolder(root=dir_val, transform=data_transforms)

# %% [code]
# extract labels_map
labels_map = train_data.class_to_idx
labels_map = {v:k for k,v in labels_map.items()}
labels_map

# %% [code]
train_loader = DataLoader(train_data, batch_size=64, shuffle=True, num_workers=2)
valid_loader = DataLoader(val_data, batch_size=8, shuffle=False)

# %% [code]
data_iter = iter(train_loader)
images, labels = next(data_iter)

fig = plt.figure(figsize=(12, 7))
for idx in range(8):
    ax = plt.subplot(2, 4, idx+1)
    img = T.ToPILImage()(images[idx])
    label = labels_map.get(labels[idx].item())
    ax.imshow(img)
    ax.set_title(label)

# %% [markdown]
## Train

# %% [code]
# Define Attention module
class SimpleAttention(nn.Module):
    def __init__(self, in_features, out_features):
        super(SimpleAttention, self).__init__()
        self.fc = nn.Linear(in_features, out_features)

    def forward(self, x):

        attention_weights = torch.sigmoid(self.fc(x*x))

        x = x * attention_weights
        return x

# Define Attention module
class SimpleResNetWithAttention(nn.Module):
    def __init__(self, num_classes):
        super(SimpleResNetWithAttention, self).__init__()
        self.resnet = models.resnet18(pretrained=True)
        self.resnet = nn.Sequential(*list(self.resnet.children())[:-1])
        
        # Define the attention mechanism
        self.attention = SimpleAttention(512, 512)
        self.fc = nn.Sequential(
            nn.Dropout(0.7),
            nn.Linear(512, 256),  # First Linear layer
            nn.ReLU(),
            nn.BatchNorm1d(256),  # BatchNorm1d added here, after ReLU
            nn.Dropout(0.8),
            nn.Linear(256, 5),  # Output layer
            nn.Softmax(dim=1)   # Make sure to use dim=1 for batch-wise operations
        )   
        

    def forward(self, x, inference=False):
        x = self.resnet(x)

        # Apply attention mechanism
        x = x.view(x.size(0), -1)  # Flatten before attention
        x = self.attention(x)

        # Classification layer
        x = self.fc(x)
        return x

model = SimpleResNetWithAttention(num_classes=5)    
model_name = "resnet18withattention"
print(model)
model.to(DEVICE)

# %% [code]
criterion = nn.CrossEntropyLoss()
epochs = 50

lr = 1e-3
optimizer = optim.Adam(model.parameters(), lr=lr)
#lr_scheduler = optim.lr_scheduler.ReduceLROnPlateau(optimizer, 'max', patience=3)
lr_scheduler = optim.lr_scheduler.CosineAnnealingLR(optimizer, T_max=3)
Path("C:/Users/Owner/Desktop/Single-modal- VIRI/IR/models/").mkdir(exist_ok=True)

# %% [code]
train_acc, train_loss = [], []
val_acc, val_loss = [], []
lrs = []
best_acc = 0.0
best_loss = torch.inf

for epoch in range(1, epochs+1):
    print(f"Epoch: {epoch}/{epochs}")

    ##save lr for epoch
    epoch_lr = optimizer.param_groups[0]["lr"]
    #lrs.append(epoch_lr)
    lr_scheduler.step()

    # train for one epoch
    train_loss_ep, train_acc_ep = train_fn(model, train_loader, optimizer, criterion, device=DEVICE)
    val_loss_ep, val_acc_ep = validation_fn(model, valid_loader, criterion, device=DEVICE)
    lr_scheduler.step(val_acc_ep)
    
    # append train metrics
    train_acc.append(train_acc_ep)
    train_loss.append(train_loss_ep)

    # append val metrics
    val_acc.append(val_acc_ep)
    val_loss.append(val_loss_ep)

    print(f'loss {train_loss_ep:.3f} -acc {train_acc_ep:.3f} - val_loss {val_loss_ep:.3f} -val_acc {val_acc_ep:.3f}')
    if val_acc_ep >= best_acc:
        best_acc = val_acc_ep
        torch.save(model.state_dict(), f'C:/Users/Owner/Desktop/Single-modal- VIRI/IR/models/{model_name}_{epoch}_{best_acc:.3f}_weights.pt')
        print("=> saved best model")
        torch.cuda.empty_cache()
    
    if epoch == epochs:
      # save model weights at last epoch
      torch.save(model.state_dict(), f'C:/Users/Owner/Desktop/Single-modal- VIRI/IR/models/{model_name}_last_weights.pt')

# %% [code]
model.load_state_dict(torch.load(r"C:\Users\Owner\Desktop\Single-modal- VIRI\IR\models\resnet18withattention_18_0.458_weights.pt", map_location=torch.device(DEVICE)))

# %% [code]
_ = plot_vals(train_loss, val_loss)
plt.savefig(f"C:/Users/Owner/Desktop/Single-modal- VIRI/Vis/models/{model_name}_losses.jpg")

_ = plot_vals(train_acc, val_acc, val="Accuracy")
plt.savefig(f"C:/Users/Owner/Desktop/Single-modal- VIRI/Vis/models/{model_name}_accuracy.jpg")

# %% [markdown]
## Evaluation

# %% [code]
# val
val_preds = []
val_labels = []
model.eval()
for idx, (images, labels) in enumerate(valid_loader):
    outputs = model(images.to(DEVICE))
    soft_outs = F.softmax(outputs, dim=1)
    probs, preds = torch.max(soft_outs.data, 1)
    val_preds.extend(preds.tolist())
    val_labels.extend(labels.tolist())

yt = np.array(val_labels)
yp = np.array(val_preds)

# %% [code]
mask = yt == yp
acc = mask.sum() / len(yt)

disp_labels = list(labels_map.values())
title = f"Accuracy: {acc:.3f}"
plot_confusion_matrix(yt, yp, title=title,
                      disp_labels=disp_labels, normalize='true')

# %% [code]
dir_test = "C:/Users/Owner/Desktop/Single-modal- VIRI/tran_val_test/IR/test/"
test_data = datasets.ImageFolder(root=dir_test, transform=data_transforms)
test_loader = DataLoader(test_data, batch_size=64, shuffle=False)

# %% [code]
# test
test_preds = []
test_labels = []
model.eval()
for idx, (images, labels) in enumerate(test_loader):
    outputs = model(images.to(DEVICE))
    soft_outs = F.softmax(outputs, dim=1)
    probs, preds = torch.max(soft_outs.data, 1)
    test_preds.extend(preds.tolist())
    test_labels.extend(labels.tolist())

yt = np.array(test_labels)
yp = np.array(test_preds)

# %% [code]
acc = accuracy_score(yt, yp)
recall = recall_score(yt, yp, average="weighted")
precision = precision_score(yt, yp, average="weighted")
f1 = f1_score(yt, yp, average="weighted")

disp_labels = list(labels_map.values())
title = f"Accuracy: {acc*100:.2f}%\nRecall: {recall:.2f}%\nPrecision: {precision:.2f}%\nF1: {f1:.2f}%"

plot_confusion_matrix(yt, yp, title=title,
                      disp_labels=disp_labels)  #, normalize='true')
plt.savefig(f"C:/Users/Owner/Desktop/Single-modal- VIRI/IR/results/{model_name}_test_conf_norm.png", bbox_inches="tight")

# %% [code]


# %% [code]


# %% [code]


# %% [code]
